# Supplementary material for: Complete Genome Sequence and Pan-Genome Analysis of Shewanella oncorhynchi Z-P2, a Siderophore Putrebactin-Producing Bacterium
Source: Microorganisms. 2023 Dec 11;11(12):2961. doi: 10.3390/microorganisms11122961 (PMC10745600; doi:10.3390/microorganisms11122961)
Supplement: Supplementary file 1 [file microorganisms-11-02961-s001.zip]

Archive with 1 entries (1 files):
- microorganisms-2684436-supplementary.pdf
